# Supplementary material for: Driving forces of Antarctic krill abundance
Source: Sci Adv. 2023 Dec 15;9(50):eadh4584. doi: 10.1126/sciadv.adh4584 (PMC10848738; doi:10.1126/sciadv.adh4584)
Supplement: Supplementary file 2 — Data S1 to S4 [file sciadv.adh4584_data_s1_to_s4.zip]

Archive with 4 entries (4 files):
- adh4584_Data_S1.xlsx
- adh4584_Data_S2.xlsx
- adh4584_Data_S3.xlsx
- adh4584_Data_S4.xlsx
