# Supplementary material for: Driving forces of Antarctic krill abundance
Source: Sci Adv. 2023 Dec 15;9(50):eadh4584. doi: 10.1126/sciadv.adh4584 (PMC10848738; doi:10.1126/sciadv.adh4584)
Supplement: Supplementary file 2 — Data S1 to S4 [file sciadv.adh4584_data_s1_to_s4.zip › adh4584_Data_S1.xlsx]

## Sheet: Sheet1
Year	ChlPlmr1991_joned_MeanJanPrev	ChlPlmr1991_joned_MeanFebPrev	ChlPlmr1991_joned_MeanMarPrev	ChlPlmr1991_joned_MeanAprPrev	ChlPlmr1991_joned_MeanMayPrev	ChlPlmr1991_joned_MeanJunPrev	ChlPlmr1991_joned_MeanJulPrev	ChlPlmr1991_joned_MeanAugPrev	ChlPlmr1991_joned_MeanSeptPrev	ChlPlmr1991_joned_MeanOctPrev	ChlPlmr1991_joned_MeanNovPrev	ChlPlmr1991_joned_MeanDecPrev	ChlPlmr1991_joned_MeanJan	ChlPlmr1991_joned_MeanFeb	ChlPlmr1991_joned_MeanMar	ChlPlmr1991_joned_MeanApr	ChlPlmr1991_joned_MeanMay	ChlPlmr1991_joned_MeanJun	ChlPlmr1991_joned_MeanJul	ChlPlmr1991_joned_MeanAug	ChlPlmr1991_joned_MeanSept	ChlPlmr1991_joned_MeanOct	ChlPlmr1991_joned_MeanNov	ChlPlmr1991_joned_MeanDec	ChlPlmr1991_joned_MeanSeptNovPrev	ChlPlmr1991_joned_MeanDecFeb	ChlPlmr1991_joned_MeanMarMay	ChlPlmr1991_joned_MeanJunAug	ChlPlmr1991_joned_MeanSeptNov	TmlPlmr1991_joned_MeanJanPrev	TmlPlmr1991_joned_MeanFebPrev	TmlPlmr1991_joned_MeanMarPrev	TmlPlmr1991_joned_MeanAprPrev	TmlPlmr1991_joned_MeanMayPrev	TmlPlmr1991_joned_MeanJunPrev	TmlPlmr1991_joned_MeanJulPrev	TmlPlmr1991_joned_MeanAugPrev	TmlPlmr1991_joned_MeanSeptPrev	TmlPlmr1991_joned_MeanOctPrev	TmlPlmr1991_joned_MeanNovPrev	TmlPlmr1991_joned_MeanDecPrev	TmlPlmr1991_joned_MeanJan	TmlPlmr1991_joned_MeanFeb	TmlPlmr1991_joned_MeanMar	TmlPlmr1991_joned_MeanApr	TmlPlmr1991_joned_MeanMay	TmlPlmr1991_joned_MeanJun	TmlPlmr1991_joned_MeanJul	TmlPlmr1991_joned_MeanAug
1993	2.45684	1.16128									3.26764	1.09919		2.75664	1.2935						0.421048		0.0293647	1.5336	3.26764	1.43068	1.2935		0.270401	0.8	0.644828	0.26	-0.253333	-1.14516	-1.61304	-1.56667	-1.55	-1.372	-0.639286	-0.634354	0.310421	1.35641	1.17032	0.135828	-0.476667	-0.809677	-1.24667	-1.15484	-1.2069
1994		2.75664	1.2935						0.421048		0.0293647	1.5336	0.241298	1.05486	1.47201								1.40796	1.73825	0.270401	1.28688	1.47201		1.40796	1.35641	1.17032	0.135828	-0.476667	-0.809677	-1.24667	-1.15484	-1.2069	-1.37652	-1.2129	-0.548144	0.984371	1.29178	1.22093	0.6126	0.0933333	-0.583871	-0.896429	-1.64839	-1.9871
1995	0.241298	1.05486	1.47201								1.40796	1.73825	0.52698	5.75511									13.4527	3.44647	1.40796	2.97627			13.4527	1.29178	1.22093	0.6126	0.0933333	-0.583871	-0.896429	-1.64839	-1.9871	-1.32857	-0.956	-0.409269	-0.0162373	1.21816	1.47963		-0.0535714			-1.77419	-1.97419
1996	0.52698	5.75511									13.4527	3.44647	2.04421	2.92384	1.1693	0.373063	0.161587	0.0996125	0.10562	0.374075		0.23795	1.93516	2.00015	13.4527	3.0595	0.688249	0.152245	1.6927	1.21816	1.47963		-0.0535714			-1.77419	-1.97419	-1.90667	-1.24194	-0.392295	0.312414	1.35267	1.60591	1.37598	-0.26	-0.832258	-1.48333	-1.79355	-1.87419
1997	2.04421	2.92384	1.1693	0.373063	0.161587	0.0996125	0.10562	0.374075		0.23795	1.93516	2.00015	1.5392	2.28783	1.80741	0.447375	0.187238	0.114962	0.0754	0.0982	0.109662	0.245686	0.808383	1.4884	1.6927	1.94566	0.887333	0.0945885	0.412279	1.35267	1.60591	1.37598	-0.26	-0.832258	-1.48333	-1.79355	-1.87419	-1.84333	-1.84194	-0.839077	-0.0269995	0.927451	0.939183	-0.0603598	-0.696667	-1.18387	-1.45	-1.83333	-1.90323
1998	1.5392	2.28783	1.80741	0.447375	0.187238	0.114962	0.0754	0.0982	0.109662	0.245686	0.808383	1.4884	2.88195	1.22263	1.53487	0.585425	0.257772	0.150451	0.118709	0.16622	0.201779	0.247046	0.806236	0.743812	0.412279	1.89976	1.02884	0.149086	0.489628	0.927451	0.939183	-0.0603598	-0.696667	-1.18387	-1.45	-1.83333	-1.90323	-1.95333	-1.34333	-1.43565	0.366629	0.831136	0.560878	0.0882782	-0.865517	-1.29032	-1.47333	-1.74516	-2
1999	2.88195	1.22263	1.53487	0.585425	0.257772	0.150451	0.118709	0.16622	0.201779	0.247046	0.806236	0.743812	2.65747	1.30295	0.52692	0.323658	0.170833	0.0727063	0.0682172	0.0900105	0.219347	0.503276	1.11032	1.54403	0.489628	1.1211	0.310796	0.0779805	0.722136	0.831136	0.560878	0.0882782	-0.865517	-1.29032	-1.47333	-1.74516	-2	-1.93667	-1.62619	-1.49163	-0.899771	0.213838	0.621421	0.51233	-0.3	-0.806452	-1.28667	-1.71613	-1.98065
2000	2.65747	1.30295	0.52692	0.323658	0.170833	0.0727063	0.0682172	0.0900105	0.219347	0.503276	1.11032	1.54403	1.30424	1.79129	1.35263	0.408453	0.301636	0.159123	0.104712	0.167466	0.428058	11.761	1.64588	1.85033	0.722136	1.63394	1.00564	0.144948	4.21512	0.213838	0.621421	0.51233	-0.3	-0.806452	-1.28667	-1.71613	-1.98065	-1.74333	-1.77097	-1.39	-0.532686	0.729876	0.883005	0.658689	-0.23	-0.929032	-1.35333	-1.53548	-1.9
2001	1.30424	1.79129	1.35263	0.408453	0.301636	0.159123	0.104712	0.167466	0.428058	11.761	1.64588	1.85033	13.5805	2.2253	1.80234	1.08587	0.220756	0.133364	0.0744918	0.103042	0.198864	0.541523	1.63934	6.17535	4.21512	4.34306	1.29166	0.103587	1.1248	0.729876	0.883005	0.658689	-0.23	-0.929032	-1.35333	-1.53548	-1.9	-1.84333	-1.4024	-0.749538	0.775239	1.70919	1.79579	1.57452	0.332143	-0.358065	-1.03333	-1.6129	-1.72903
2002	13.5805	2.2253	1.80234	1.08587	0.220756	0.133364	0.0744918	0.103042	0.198864	0.541523	1.63934	6.17535	9.46101	14.252	2.87034	0.35747	0.121841	0.0558536	0.0379133	0.0550582	0.29597	0.292791	3.17751	0.954914	1.1248	10.2626	1.41267	0.0500888	1.99062	1.70919	1.79579	1.57452	0.332143	-0.358065	-1.03333	-1.6129	-1.72903	-1.75667	-1.71935	-1.33128	-0.240793	1.37611	0.512458	0.552266	0.0666667	-0.93871	-1.54667	-1.69032	-1.71935
2003	9.46101	14.252	2.87034	0.35747	0.121841	0.0558536	0.0379133	0.0550582	0.29597	0.292791	3.17751	0.954914	1.4068	0.880424	0.626141	0.331368	0.179019	0.0906541	0.0613994	0.0709411	0.134264	0.812132	1.42951	3.13088	1.99062	0.999191	0.425276	0.0740707	0.989938	1.37611	0.512458	0.552266	0.0666667	-0.93871	-1.54667	-1.69032	-1.71935	-1.24333	-1.45161	-0.81772	-0.0470361	1.13062	1.02204	0.471731	-0.166667	-1.06452	-1.515	-1.6871	-1.73
2004	1.4068	0.880424	0.626141	0.331368	0.179019	0.0906541	0.0613994	0.0709411	0.134264	0.812132	1.42951	3.13088	4.44221	2.34134	2.04875	1.00227	0.128253	0.0854123	0.0580768	0.0786905	0.164909	0.121412	0.790296	1.39436	0.989938	3.0822	1.38942	0.0728304	0.448057	1.13062	1.02204	0.471731	-0.166667	-1.06452	-1.515	-1.6871	-1.73	-1.51333	-1.50417	-0.817989	0.734797	1.61086	1.00635	0.92122	-0.032815	-0.812903	-1.24	-1.59355	-1.64839
2005	4.44221	2.34134	2.04875	1.00227	0.128253	0.0854123	0.0580768	0.0786905	0.164909	0.121412	0.790296	1.39436	2.14879	3.3429	1.2383	0.338719	0.174517	0.0841495	0.0615425	0.100799	0.269599	1.26329	1.20808	8.57459	0.448057	2.5058	0.82149	0.0805774	1.03419	1.61086	1.00635	0.92122	-0.032815	-0.812903	-1.24	-1.59355	-1.64839	-1.63333	-1.56774	-0.980845	-0.466782	0.46129	0.379894	0.469657	-0.0702102	-0.948387	-1.41333	-1.53462	-1.6871
2006	2.14879	3.3429	1.2383	0.338719	0.174517	0.0841495	0.0615425	0.100799	0.269599	1.26329	1.20808	8.57459	10.0511	8.00036	1.77549	0.217313	0.142352	0.108153	0.0815413	0.132677	0.305013	0.531494	0.844393	7.02362	1.03419	8.85952	1.12442	0.105464	0.668459	0.46129	0.379894	0.469657	-0.0702102	-0.948387	-1.41333	-1.53462	-1.6871	-1.63667	-1.46071	-0.442219	-0.152692	1.09423	1.52909	1.11255	0.289258	-0.490323	-0.886667	-1.37419	-1.37742
2007	10.0511	8.00036	1.77549	0.217313	0.142352	0.108153	0.0815413	0.132677	0.305013	0.531494	0.844393	7.02362	2.94414	1.98488	1.59028	0.53859	0.187172	0.0971775	0.116411	0.208479	0.34658	0.753055	0.989918	2.73749	0.668459	4.15083	1.15708	0.137342	0.6696	1.09423	1.52909	1.11255	0.289258	-0.490323	-0.886667	-1.37419	-1.37742	-1.67	-1.20329	-0.25246	1.06246	1.70217	1.54806	0.762998	-0.0966667	-0.783871	-1.34333	-1.58621	-1.75161
2008	2.94414	1.98488	1.59028	0.53859	0.187172	0.0971775	0.116411	0.208479	0.34658	0.753055	0.989918	2.73749										0.549994	2.0163	1.12599	0.6696	2.73749			1.89411	1.70217	1.54806	0.762998	-0.0966667	-0.783871	-1.34333	-1.58621	-1.75161	-1.72333	-1.33871	-0.765	0.348387	1.30645	1.08621	0.816667	0.122222		-1.10333	-1.41935	-1.54839
2009										0.549994	2.0163	1.12599		1.37194	0.611454							0.589836	2.34563	3.33781	1.89411	1.19158	0.611454		2.07551	1.30645	1.08621	0.816667	0.122222		-1.10333	-1.41935	-1.54839	-1.32	-0.8	-0.109071	0.439317		1.61211	2.04793	0.436667	-0.251613	-0.92	-1.56774	-1.42258
2010		1.37194	0.611454							0.589836	2.34563	3.33781	4.70366	6.09814	3.59062	0.824866	0.216481	0.142035	0.0931229	0.234277	0.840294	0.688014	2.63482	4.21192	2.07551	4.71397	1.72837	0.151605	1.76792		1.61211	2.04793	0.436667	-0.251613	-0.92	-1.56774	-1.42258	-1.56	-1.32725	-0.356263	0.179485	0.962701	1.08988	0.483871	-0.16	-0.687097	-1.05	-1.60323	-1.5871
2011	4.70366	6.09814	3.59062	0.824866	0.216481	0.142035	0.0931229	0.234277	0.840294	0.688014	2.63482	4.21192	5.11187	2.69001	1.29454	0.373819	0.274933	0.135375	0.090627	0.0884827	0.199764	0.558039	1.20252	3.62242	1.76792	4.07799	0.860438	0.103736	0.800662	0.962701	1.08988	0.483871	-0.16	-0.687097	-1.05	-1.60323	-1.5871	-1.52333	-1.2407	-0.709232	0.529229	1.29998	1.103	0.849679	0.0933333	-0.451613	-1.17667	-1.59677	-1.64194
2012	5.11187	2.69001	1.29454	0.373819	0.274933	0.135375	0.090627	0.0884827	0.199764	0.558039	1.20252	3.62242	4.44436	2.70451	3.93446	0.872162	0.16717	0.06873	0.0565433	0.059195	0.713735	0.552908	6.1237	5.21016	0.800662	3.72685	2.10589	0.0607829	3.76685	1.29998	1.103	0.849679	0.0933333	-0.451613	-1.17667	-1.59677	-1.64194	-1.50667	-1.38043	-0.767029	-0.404036	0.126833	0.698354	0.797851	-0.0966667	-0.55	-1.28	-1.64839	-1.71935
2013	4.44436	2.70451	3.93446	0.872162	0.16717	0.06873	0.0565433	0.059195	0.713735	0.552908	6.1237	5.21016	1.32313	1.59153	1.33778	0.4899	0.857949	0.169522	0.103108	0.119937	0.215607	1.02973	0.163047	1.28027	3.76685	2.78186	1.03301	0.130016	0.492541	0.126833	0.698354	0.797851	-0.0966667	-0.55	-1.28	-1.64839	-1.71935	-1.69	-1.49552	-0.907957	1.23834	1.4748	0.989193	0.509691	-0.05			-1.80645	-1.87097
2014	1.32313	1.59153	1.33778	0.4899	0.857949	0.169522	0.103108	0.119937	0.215607	1.02973	0.163047	1.28027	7.03714	2.48238	1.62974	0.328415	0.232215	0.1493	0.0912022	0.0960034	0.165984	0.236161	0.512418	4.17117	0.492541	3.79692	1.07552	0.112168	0.334506	1.4748	0.989193	0.509691	-0.05			-1.80645	-1.87097	-1.58	-1.40968	-1.22333	-0.305142	0.413794	0.731982	-0.0416833	-0.533333	-0.964516	-1.6	-1.70323	-1.75484
2015	7.03714	2.48238	1.62974	0.328415	0.232215	0.1493	0.0912022	0.0960034	0.165984	0.236161	0.512418	4.17117	2.96663	1.16621	1.38365	2.71406	0.283909	0.0945879	0.535662	0.0763555	0.109635	0.171758	0.527026	6.16324	0.334506	2.88532	1.51618	0.237561	0.331642	0.413794	0.731982	-0.0416833	-0.533333	-0.964516	-1.6	-1.70323	-1.75484	-1.71	-1.65806	-1.18684	-0.857988	0.512184	0.504218	0.0371745	-0.826667	-1.00968	-1.57333	-1.67419	-1.75806
2016	2.96663	1.16621	1.38365	2.71406	0.283909	0.0945879	0.535662	0.0763555	0.109635	0.171758	0.527026	6.16324	10.1083	8.0797	1.19307	0.272215	0.210884	0.257538	0.156605	0.0714321	0.184631	0.411576	1.20033	3.11874	0.331642	8.17344	0.558723	0.169218	0.685734	0.512184	0.504218	0.0371745	-0.826667	-1.00968	-1.57333	-1.67419	-1.75806	-1.79	-1.69677	-1.39878	-0.655369	0.43339	0.271331	-0.18669	0	-1.59032		-1.70333	-1.66129
2017	10.1083	8.0797	1.19307	0.272215	0.210884	0.257538	0.156605	0.0714321	0.184631	0.411576	1.20033	3.11874	2.6824	2.42454	1.13884	0.359514	0.129149	0.0975944	0.140302	0.108471	0.264673	0.122906	1.45412	1.82235	0.685734	2.77082	0.66177	0.114082	0.791055	0.43339	0.271331	-0.18669	0	-1.59032		-1.70333	-1.66129	-1.51034	-1.17742	-0.908091	-0.0342838	1.80815	1.98263	1.13922	0.364286		0.364286	-1.5	-1.67097
2018	2.6824	2.42454	1.13884	0.359514	0.129149	0.0975944	0.140302	0.108471	0.264673	0.122906	1.45412	1.82235	1.35788	2.46692	1.73323	0.578841	0.263049	0.217945	0.282894	0.135773	0.413102	0.416747	2.7394	1.52241	0.791055	1.89957	1.14999	0.205356	1.80961	1.80815	1.98263	1.13922	0.364286		0.364286	-1.5	-1.67097	-1.75333	-1.61613	-1.15049	-0.0256675	1.17067	1.25604	0.950655	-0.114286	-0.983871	-1.29	-1.65806
2019	1.35788	2.46692	1.73323	0.578841	0.263049	0.217945	0.282894	0.135773	0.413102	0.416747	2.7394	1.52241	1.82542	3.53416	3.21558	0.678	0.08	0.6375	0.51375	0.8725	0.57825		0.452426	2.3946	1.80961	2.22694	2.05105	0.635	0.508348	1.17067	1.25604	0.950655	-0.114286	-0.983871	-1.29	-1.65806		-1.67333	-1.5	-1.0054	-0.0128571	1.33371	1.10144	0.694972
[truncated: 67 more columns]
