# Supplementary material for: Driving forces of Antarctic krill abundance
Source: Sci Adv. 2023 Dec 15;9(50):eadh4584. doi: 10.1126/sciadv.adh4584 (PMC10848738; doi:10.1126/sciadv.adh4584)
Supplement: Supplementary file 2 — Data S1 to S4 [file sciadv.adh4584_data_s1_to_s4.zip › adh4584_Data_S2.xlsx]

## Sheet: Sheet1
Year	Abund	L	J	JErr	A	AErr
1993	18.0168		5.71553	3.80362	13.6186	7.09953
1994	3.19669		0.386104	0.147977	2.95017	0.852908
1995	1.03533	23.0809	0.33443	0.171869	0.829808	0.274505
1996	9.92714	0.4641	9.70316	6.25576	1.21719	0.295659
1997	34.5319	2.584	33.6173	25.3822	3.29804	1.23754
1998	5.8067	0.1717	2.34158	0.968715	3.97141	1.43259
1999	3.29287	17.527	0.120768	0.0578149	3.43142	1.00953
2000	1.24943		0.120768	0.0495086	1.27503	0.308709
2001	0.966999	17.1003	0.155794	0.0700271	0.831198	0.23396
2002	8.95028	8.2654	7.5386	3.36992	1.06245	0.284047
2003	8.23122	0.3995	5.21932	2.01878	3.32908	0.932061
2004	2.36768	0.7633	0.48576	0.213001	1.73141	0.477778
2005	2.06352	2.0315	0.22701	0.0981289	1.99934	0.582207
2006	2.28846	109.92	0.732796	0.503661	1.67061	0.647427
2007	7.37348	1.5606	5.47877	3.6667	0.829808	0.163604
2008	14.6984	5.6032	11.9204	4.93738	3.85724	1.26468
2009	7.37612	1.4637	3.64802	3.49087	3.7281	3.10088
2010	1.33901		0.396007	0.265927	0.943001	0.438357
2011	16.8316		15.5328	14.3542	1.29889	0.640686
2012	27.6987		18.4622	8.38848	9.23651	4.89533
2013	25.9137		23.373	7.94321	2.54077	0.872263
2014	5.58134		3.40181	2.23436	2.17953	1.10336
2015	3.55432		0.919626	0.269493	2.63469	1.77203
2016	10.2505		7.12795	2.61036	3.12254	1.09365
2017	2.76881		0.122274	0.078088	2.64653	0.709979
2018	17.2275		15.5644	10.6318	1.66315	0.994712
2019	6.51197		3.48108	2.15273	3.0309	1.62144
