# Supplementary material for: Driving forces of Antarctic krill abundance
Source: Sci Adv. 2023 Dec 15;9(50):eadh4584. doi: 10.1126/sciadv.adh4584 (PMC10848738; doi:10.1126/sciadv.adh4584)
Supplement: Supplementary file 2 — Data S1 to S4 [file sciadv.adh4584_data_s1_to_s4.zip › adh4584_Data_S3.xlsx]

## Sheet: Sheet1
Year	Delta_mL	Delta_mJ
1993	0.545226	0.411213
1994	0.699965	0.181186
1995	-0.606812	0.0817282
1996	-0.742529	-0.159926
1997	0.0710258	-0.27072
1998	0.975353	0.018825
1999	0.912533	-0.0517593
2000	0.823232	0.110557
2001	-0.595087	0.0943674
2002	-0.286907	-0.240372
2003	0.606254	-0.109377
2004	0.845426	-0.0158175
2005	0.441893	-0.0395158
2006	-0.469892	0.156761
2007	-0.47478	-0.246293
2008	0.0008768	0.111106
2009	0.654651	0.280965
2010	-0.815972	0.132767
2011	-0.508858	-0.413312
2012	-0.58676	0.0688887
2013	-0.193125	0.0393865
2014	0.357158	0.0313105
2015	-0.426575	-0.071219
2016	0.920526	-0.0673575
2017	-0.63637	0.12822
2018	-0.0973601	-0.127689
2019	0.0260178	-0.0809044
