# Supplementary material for: Driving forces of Antarctic krill abundance
Source: Sci Adv. 2023 Dec 15;9(50):eadh4584. doi: 10.1126/sciadv.adh4584 (PMC10848738; doi:10.1126/sciadv.adh4584)
Supplement: Supplementary file 2 — Data S1 to S4 [file sciadv.adh4584_data_s1_to_s4.zip › adh4584_Data_S4.xlsx]

## Sheet: Sheet1
Year	Delta_mL	Delta_mJ
1993	0.00401486	0.721902
1994	0.14018	0.0531442
1995	-0.267227	-0.169849
1996	-0.326805	-0.0921007
1997	-0.110457	0.182225
1998	0.19592	0.172391
1999	0.629063	-0.0316487
2000	1.09275	0.280427
2001	-0.0179045	0.0728402
2002	0.552387	0.0422708
2003	-0.0516974	0.38551
2004	0.259945	-0.0267244
2005	0.290798	0.0827143
2006	0.148958	-0.157284
2007	-0.0930193	0.28285
2008	-0.0467025	0.537219
2009	0.402345	0.610201
2010	-0.476467	0.288395
2011	-0.149195	0.179489
2012	-0.584257	0.711184
2013	-0.316546	-0.0528973
2014	-0.212577	0.0587988
2015	-0.481976	-0.108901
2016	1.18684	0.135569
2017	-0.607602	0.0802155
2018	0.278514	-0.269769
2019	0.0232155	0.0264383
